# Supplementary material for: Mutation landscape of germline and somatic BRCA1/2 in patients with high-grade serous ovarian cancer
Source: BMC Cancer. 2020 Mar 12;20:204. doi: 10.1186/s12885-020-6693-y (PMC7069205; doi:10.1186/s12885-020-6693-y)
Supplement: Supplementary file 2 — Additional file 2: Supplement Table 2. All information on patients enrolled in this study. [file 12885_2020_6693_MOESM2_ESM.xlsx]

## Sheet: HGSOC
ID	FHx	Breast	Residual disease	NAC	Recur	Death	PFS	OS	Cell	Stage	Grade	BRCAStatus	Germline BRCA	Detailed Germline BRCA	TP53	AA1	Seq1	Type1	Gene2	AA2	Seq2	Type2	Gene3	AA3	Seq3	Type3	Gene4	AA4	Seq4	Type4	Gene5	AA5	Seq5	Type5
YSNGS#1	0	0	0	0	1	0	49	57	1	7	2	0	0		1	p.G245V	c.734G>T	1	0				0				0				0
YSNGS#2	0	0	1	1	1	0	12	19	1	14	3	0	0		1	p.S121Yfs'24	c.362_372delCTGTGACTTGC	2	0				0				0				0
YSNGS#3	0	0	0	0	1	0	30	110	1	14	2	4	2	c.3744_3747delTGAG, p.Ser1248ArgfsTer10	1	p.I255del	c.764_766delTCA	3	BRCA2	p.S1248Rfs*10	c.3744_3747delTGAG	2	0				0				0
YSNGS#4	0	0	1	1	1	1	14	25	1	11	3	0	0		0				0				0				0				0
YSNGS#5	0	0	0	0	1	1	22	60	1	12	2	1	1	c.922_924delAGCinsT (p.Ser308Terfs)	1	p.F134L	c.400T>C	1	0				0				0				0
YSNGS#6	0	0	0	0	0	0	6	6	1	12	3	0	4	c.623T>G, p.Val208Gly	1	p.I332Tfs*13	c.995delT	2	0				0				0				0
YSNGS#7	1	0	1	1	0	0	13	13	1	12	3	0	0		1	p.K319Rfs*26	c.956delA	2	0				0				0				0
YSNGS#8	0	0	0	1	1	0	5	16	1	12	3	0	0		1	p.R213*	c.637C>T	4	0				0				0				0
YSNGS#9	0	0	2	0	0	0	18	18	1	14	3	0	0		1	p.Y103*	c.309C>G	4	0				0				0				0
YSNGS#10	0	0	0	1	0	0	12	12	1	12	3	0	0		1	p.R273C	c.817C>T	1	0				0				0				0
YSNGS#11	0	0	0	0	0	0	21	21	1	12	3	0	0		1	F134C	401T>G	1	0				0				0				0
YSNGS#12	0	0	0	1	0	0	22	22	1	12	3	3	2	c.276dupA, p.Ser93IlefsTer8	1	p.H179L	c.536A>T	1	BRCA1	p.K654Sfs'47	c.1961delA	2	BRCA2	p.I605Yfs'9	c.1806delA	2	0				0
YSNGS#13	0	0	3	1	1	0	8	24	1	14	3	0	4	c.623T>G (p.Val208Gly)	1	p.D228*	c.581dupT	2	0				0				0				0
YSNGS#14	0	0	1	1	0	0	12	12	1	14	3	4	2	c.1399A>T, p.Lys467Ter	1	p.R273S	c.817C>A	1	BRCA2	p.K467*	c.1399A>T	4	0				0				0
YSNGS#15	0	0	2	0	0	0	16	16	1	12	3	0	0		0				KRAS	p.G12V	c.35G>T	1	0				0				0
YSNGS#16	0	0	0	0	0	0	9	9	1	12	3	0	0		1	p.T253P	c.757A>C	1	0				0				0				0
YSNGS#17	1	0	0	1	1	0	25	46	1	14	3	2	0		1	p.F270S	c.809T>C	1	BRCA2	p.E1299V	c.3896A>T	1	0				0				0
YSNGS#18	0	1	0	0	1	0	26	45	1	12	3	4	1	c.390C>A, p.Tyr130*	1	p.Y220C	c.659A>G	1	BRCA1	p.Y130*	c.390C>A	1	0				0				0
YSNGS#19	0	0	0	0	0	0	11	11	1	7	2	0	0		0				0				0				0				0
YSNGS#20	0	0	2	0	1	0	78	92	1	14	3	0	0		1	p.E286K	c.856G>A	1	0				0				0				0
YSNGS#21	0	0	0	1	1	0	24	40	1	12	3	4	2	c.2798_2799del, p.Thr933Argfs*2	1	p.L111P	c.332T>C	1	BRCA2	c.2798_2799delCA	p.T933Rfs'2	2	0				0				0
YSNGS#22	1	0	0	0	0	0	19	19	1	14	3	1	1	c.5467+1G>A	1	p.N235Tfs'12	c.704delA	2	0				0				0				0
YSNGS#23	0	0	1	1	0	0	19	19	1	14	3	0	0		1	p.C275F	c.824G>T	1	0				0				0				0
YSNGS#24	0	0	0	1	0	0	18	18	1	12	3	0	0		1	p.C242Y	c.725G>A	1	0				0				0				0
YSNGS#25	0	0	0	0	1	0	26	35	1	14	3	0	0		1	p.E276K	c.856G>A	1	0				0				0				0
YSNGS#26	0	0	0	1	1	0	10	20	1	12	3	0	0		1	p.R249T	c.743G>A	1	0				0				0				0
YSNGS#27	1	0	1	1	1	0	11	19	1	14	3	0	0		1	p.R110P	c.329G>C	1	0				0				0				0
YSNGS#28	0	0	0	0	1	1	28	68	1	14	3	0	0		0				0				0				0				0
YSNGS#29	0	0	0	0	1	1	33	48	1	14	2	0	4	c.4854T>A, p.Asp1618Glu	1	p.R248L	c.743G>T	1	ARID1A	p.D1850Tfs*33	c.5548delG	2	0				0				0
YSNGS#30	0	0	2	0	1	0	15	164	1	14	3	0	0		0				KRAS	p.G12V	c.35G>T	1	0				0				0
YSNGS#31	0	0	1	1	1	0	31	56	1	12	3	0	0		1	p.Y205*	c.615T>G	4	0				0				0				0
YSNGS#32	0	0	0	0	1	0	19	55	1	12	3	0	0		1	Q192*	574C>T	4	0				0				0				0
YSNGS#33	0	0	1	1	1	0	15	55	1	12	3	0	0		1	p.R248Q	c.743G>A	1	0				0				0				0
YSNGS#34	1	0	1	0	1	0	12	30	1	14	3	4	2	c.6952C>T, p.Arg2318Ter	1	p.V122Gfs*48	c.365delT	2	BRCA2	p.R2318*	c.6952C>T	4	0				0				0
YSNGS#35	0	0	0	1	1	0	31	60	1	14	3	4	2	c.1399A>T, pLys467*	1	p.R342*	c.1024C>T	4	BRCA2	p.K467*	c.1399A>T	4	0				0				0
YSNGS#36	1	0	1	1	1	0	21	42	1	13	3	0	0		1	p.R248Q	c.743G>A	1	STK11	p.P281L	c.842C>T	1	0				0				0
YSNGS#37	0	0	0	1	1	1	22	38	1	14	3	0	0		1	p.Y107*	c.321C>A	4	0				0				0				0
YSNGS#38	0	0	0	0	1	1	11	29	1	12	2	0	0		1	p.R213*	c.637C>T	4	RB1	p.E30*	c.88G>T	4	0				0				0
YSNGS#39	1	0	1	1	1	0	19	38	1	14	3	0	4	c.122C>T, p.Pro41Leu	1	p.Arg248Gln	c.743G>A	1	0				0				0				0
YSNGS#40	0	0	1	0	1	1	12	27	1	12	3	0	0		1	p.H179R/p.E11Q	c.536A>G/c.31G>C	1	0				0				0				0
YSNGS#41	1	0	0	0	1	0	15	37	1	14	3	0	0		1	p.R175H	c.524G>A	1	0				0				0				0
YSNGS#42	1	0	0	0	1	0	10	34	1	14	2	2	0		1	p.W146*	c.437G>A	4	BRCA1	p.5308Tfs*6	c.923delG	2	0				0				0
YSNGS#43	0	0	0	1	1	1	13	31	1	14	3	0	0		1	p.R248W	c.742C>T	1	0				0				0				0
YSNGS#44	0	0	1	0	0	0	11	11	1	12	2	0	0		1	p.G262del	c.784_786delGGT	3	0				0				0				0
YSNGS#45	0	0	0	1	1	1	9	15	1	14	3	0	0		1	R213*	637C>T	4	0				0				0				0
YSNGS#46	0	0	0	0	0	0	31	31	1	12	3	0	3	c.2286A>T, p.Arg762Ser	1	p.C124Lfs*25	c.370dupT	2	0				0				0				0
YSNGS#47	0	0	1	0	1	0	31	43	1	14	3	0	0		1	p.G245S	c.733G>A	1	KRAS	p.G12D	c.35G>A	1	PIK3CA	p.H1047L	c.3140A>T	1	0				0
YSNGS#48	0	1	2	0	1	0	22	30	1	14	2	0	4	c.2482T>C, p.Tyr828His	1	p.R175H	c.524G>A	1	FGFR2	p.P253R	c.758C>G	1	0				0				0
YSNGS#49	0	0	0	0	1	1	13	13	1	14	3	0	0		1	p.L289Ffs'57	c.864_865insTT	2	0				0				0				0
YSNGS#50	1	0	2	0	1	0	15	20	1	14	3	0	0		1	p.R248W	c.742C>T	1	0				0				0				0
YSNGS#51	0	0	0	1	1	1	36	50	1	12	3	2	0		1	p.Q192*	c.574C>T	4	BRCA1	p.F1177Cfs*7	c.3530_3540del	2	0				0				0
YSNGS#52	0	0	0	1	1	1	16	26	1	12	3	0	0		1	p.R342*	c.1024C>T	4	0				0				0				0
YSNGS#53	0	0	0	0	1	0	21	26	1	7	3	0	0		1	p.P151S	c.451C>T	1	0				0				0				0
YSNGS#54	0	0	0	0	1	0	8	27	1	12	3	0	4	c.1343G>A, p.Arg448His	1	p.R196*	c.586C>T	4	0				0				0				0
YSNGS#55	0	0	0	1	1	0	21	38	1	12	3	3	1, 4	c.5030_5033delCTAA, p.Thr1677IlefsTer2 / c.6461A>T, p.Tyr2154Phe	1	p.L194R	c.581T>G	1	BRCA1	p.T16981fs'2	c.5093_5096delCTAA	2	0				0				0
YSNGS#56	0	0	1	0	0	0	13	13	1	12	3	0	0		1	p.Q192*	c.574C>T	4	0				0				0				0
YSNGS#57	0	0	3	1	1	1	11	25	1	13	3	0	0		1	p.S166*	c.497C>G	4	0				0				0				0
YSNGS#58	0	0	0	1	1	0	15	22	1	14	3	2	0		1	p.E339K	c.1015G>A	1	BRCA1	p.K1183R	c.3548A>G	1	0				0				0
YSNGS#59	0	0	1	1	1	0	12	23	1	14	3	0	0		0				0				0				0				0
YSNGS#60	0	0	0	0	1	0	8	22	1	12	3	0	4	c.7522G>A, p.Gly2508Ser	1	p.R175H	c.524G>A	1	0				0				0				0
YSNGS#61	0	0	0	0	1	1	20	51	1	12	3	0	0		0				0				0				0				0
YSNGS#62	0	0	0	0	0	0	21	21	1	14	3	0	0		1	p.C135W	c.402T>C	1	0				0				0				0
YSNGS#63	1	0	1	0	1	0	9	21	1	14	3	0	0		1	p.P151A	c.451C>G	1	0				0				0				0
YSNGS#64	0	0	0	0	1	0	19	21	1	14	3	0	0		1	p.K139M	c.416A>T	1	0				0				0				0
YSNGS#65	0	0	0	1	1	0	16	20	1	11	3	2	0		1	p.R248Q	c.743G>A	1	BRCA1	p.K654Sfs'47	c.1961delA	2	BRCA2	p.I605Yfs'9	c.1806delA	2	0				0
YSNGS#66	0	0	0	0	0	0	20	20	1	3	3	0	0		1	R248W	742C>T	1	0				0				0				0
YSNGS#67	0	0	0	1	1	0	10	19	1	12	3	0	0		1	p.S241T	c.721T>A	1	KRAS	p.Q61L	c.182_183delAAinsTC	1	0				0				0
YSNGS#68	1	0	1	1	0	0	31	31	1	14	3	4	2	c.2808_2811delACAA, p.Ala938ProfsTer21	1	p.V743Cfs'73	c.217_224delGTGGCCCC	2	BRCA2	p.A938Pfs'21	c.2808_2811delACAA	2	0				0				0
YSNGS#69	0	0	1	1	1	0	19	19	1	14	3	1	1	c.212+1G>T	1	p.Y234Hfs'8	c.693_699dup	2	0				0				0				0
YSNGS#70	1	0	1	0	0	0	30	30	1	14	3	2	0		1	p.R273H	c.818G>A	1	BRCA2	p.I605Nfs'11	c.1805_1805insA	2	0				0				0
YSNGS#71	0	0	0	1	0	0	19	19	1	12	3	0	0		0				0				0				0				0
YSNGS#72	0	0	0	0	1	0	18	18	1	12	3	0	0		1	p.S183*	c.548C>G	4	0				0				0				0
YSNGS#73	0	0	0	1	0	0	18	18	1	11	3	0	4	c.1889C>T, p.Thr630Ile	1	p.M246V	c.736A>G	1	0				0				0				0
YSNGS#74	0	1	3	1	1	0	23	30	1	12	3	4	1	c.3991C>T, p.Gln1331Ter	1	p.R175H	c.524G>A	1	BRCA1	p.Q1331*	c.3991C>T	4	0				0				0
YSNGS#75	1	0	1	1	0	0	17	17	1	14	3	0	0		1	p.P152Rfs'18	c.450delA	2	0				0				0				0
YSNGS#76	0	0	1	1	0	0	17	17	1	12	3	0	0		1	p.R175H	c.524G>A	1	0				0				0				0
YSNGS#77	0	0	0	0	1	0	8	14	1	12	3	0	0	BRIP1(c.1794+1G>A)	1	p.G105V	c.314G>T	1	0				0				0				0
YSNGS#78	0	0	0	0	0	0	13	13	1	12	3	0	0		1	p.M246V	c.736A>G	1	0				0				0				0
YSNGS#79	0	0	1	1	1	0	10	30	1	12	3	0	0		1	p.L111Sfs"38	c.330dupT	2	0				0				0				0
YSNGS#80	0	0	2	1	1	0	11	13	1	12	3	0	0		1	p.Y205C	c.614A>G	1	0				0				0				0
YSNGS#81	1	0	0	1	0	0	12	12	1	12	3	0	3	c.824G>A, p.Gly275Asp	1	p.R248W	c.742C>T	1	0				0				0				0
YSNGS#82	0	0	0	1	0	0	12	12	1	14	3	0	0		1	p.H168R	c.503A>G	1	0				0				0				0
YSNGS#83	0	0	1	0	1	0	8	11	1	14	3	0	0		1	p.C242F	c.725G>T	1	0				0				0				0
YSNGS#84	0	0	1	0	1	0	24	45	1	12	3	0	0		1	p.W91*	c.272G>A	4	0				0				0				0
YSNGS#85	0	0	2	1	0	0	22	22	1	12	3	4	2	c.6155C>G, p.Ser2052Ter	1	p.Y220C	c.659A>G	1	BRCA2	p.S2052*	c.6155C>G	4	0				0				0
YSNGS#86	0	0	1	0	0	0	10	10	1	14	3	0	0	BRIP1(c.1794+1G>A)	1	p.F212_H214del	c.634_642delTTTCGACAT	3	0				0				0				0
YSNGS#87	0	0	0	1	0	0	10	10	1	14	3	0	0	RAD51D(c.270_271dup, p.Lys91IlefsTer13)	1	p.Y220C	c.659A>G	1	RAD51D	p.K111Ifs*13	c.330_331dupTA	2	0				0				0
YSNGS#88	0	0	0	0	0	0	9	9	1	14	3	0	0		1	p.Q100Rfs*23	c.298delC	2	KRAS	p.G13D	c.38G>A	1	0				0				0
YSNGS#89	0	0	1	0	0	0	8	8	1	14	3	0	0		1	p.C229Yfs*10	c.686_687delGT	2	0				0				0				0
YSNGS#90	0	0	0	1	0	0	8	8	1	14	3	0	0		1	p.C242S	c.725G>C	1	0				0				0				0
YSNGS#91	1	0	0	0	0	0	8	8	1	14	3	4	1	c.981_982del, p.Cys328Ter	1	p.P301Qfs*44	c.902delC	2	BRCA1	p.C328*	c.981_982delAT	4	0				0				0
YSNGS#92	0	0	0	1	0	0	7	7	1	14	3	0	0		1	p.R175H	c.524G>A	1	0				0				0				0
YSNGS#93	0	0	0	0	0	0	7	7	1	11	3	0	0		1	p.C242Afs*5	c.723delC	2	0				0				0				0
YSNGS#94	0	0	0	0	0	0	7	7	1	9	3	2	0		1	p.P301Qfs*44	c.902delC	2	BRCA1	p.T499Kfs*4	c.1496delC	2	0				0				0
YSNGS#95	0	0	0	0	0	0	6	6	1	7	3	3	1	c.5445G>A, p.Trp1815Ter	1	p.K101Nfs*47	c.303_304delAA	2	BRCA1	p.W1836*	c.5508G>A	4	0				0				0
YSNGS#96	0	0	1	1	0	0	5	5	1	14	3	4	2	c.1399A>T, p.Lys467Ter	1	p.R290Qfs*15	c.869_870delGC	2	BRCA2	p.K467*	c.1399A>T	4	0				0				0
YSNGS#97	0	0	0	0	1	0	14	38	1	12	3	0	0		1	p.P151R	c.452C>G	1	0				0				0				0
YSNGS#98	0	0	1	0	0	0	5	5	1	14	3	0	0		1	p.L194R	c.581T>G	1	0				0
